# Supplementary material for: Design, Synthesis and Characterization of [G10a]-Temporin SHa Dendrimers as Dual Inhibitors of Cancer and Pathogenic Microbes
Source: Biomolecules. 2022 May 31;12(6):770. doi: 10.3390/biom12060770 (PMC9221442; doi:10.3390/biom12060770)
Supplement: Supplementary file 1 [file biomolecules-12-00770-s001.zip]

Archive with 1 entries (1 files):
- biomolecules-1721449-supplementary.pdf
